# Supplementary material for: A Carbon-Based Nanomaterial with Dichotomous Effects: Antineoplastic on Oral Cancer Cells and Osteoinductive/Chondroinductive on Dental Pulp Stem Cells
Source: J Funct Biomater. 2025 Mar 19;16(3):109. doi: 10.3390/jfb16030109 (PMC11943258; doi:10.3390/jfb16030109)
Supplement: Supplementary file 1 [file jfb-16-00109-s001.zip]

Archive with 1 entries (1 files):
- jfb-3407511-supplementary.pdf
